# Supplementary material for: Enhanced Visible-Light-Responsive Photocatalytic Degradation of Ciprofloxacin by the CuxO/Metal-Organic Framework Hybrid Nanocomposite
Source: Nanomaterials (Basel). 2023 Jan 9;13(2):282. doi: 10.3390/nano13020282 (PMC9864703; doi:10.3390/nano13020282)
Supplement: Supplementary file 1 [file nanomaterials-13-00282-s001.zip]

Archive with 1 entries (1 files):
- nanomaterials-2129063-supplementary.pdf
